# Supplementary material for: In Vitro Evaluations and Comparison of the Efficacy of Two Commercial Products Containing Condensed Tannins and of Saifoin (Onobrychis viciifolia Scop.) Hay against Gastrointestinal Nematodes of Goats
Source: Animals (Basel). 2023 Feb 3;13(3):547. doi: 10.3390/ani13030547 (PMC9913204; doi:10.3390/ani13030547)
Supplement: Supplementary file 1 [file animals-13-00547-s001.zip]

Archive with 1 entries (1 files):
- animals-2174539-supplementary.pdf
